# Supplementary material for: Albumin Expands Albumin Reabsorption Capacity in Proximal Tubule Epithelial Cells through a Positive Feedback Loop between AKT and Megalin
Source: Int J Mol Sci. 2022 Jan 13;23(2):848. doi: 10.3390/ijms23020848 (PMC8776186; doi:10.3390/ijms23020848)
Supplement: Supplementary file 1 [file ijms-23-00848-s001.zip]

Archive with 1 entries (1 files):
- ijms-1523838-supplementary.pdf
